# Supplementary material for: Development and prospective validation of an artificial intelligence-based smartphone app for rapid intraoperative pituitary adenoma identification
Source: Commun Med (Lond). 2024 Mar 13;4:45. doi: 10.1038/s43856-024-00469-z (PMC10937994; doi:10.1038/s43856-024-00469-z)
Supplement: Supplementary file 2 — Supplementary Data 1 [file 43856_2024_469_MOESM2_ESM.xlsx]

## Sheet: Sheet1
Patient	Intraoperative diagnosis	Final pathology diagnosis	Clinical type	Number of tumor samples	Number of normal gland samples	Number of app errors
1	Consistent with pituitary adenoma	Densely granulated somatotroph tumor (PIT1-lineage PitNET)	Acromegaly	4	2	0
2	Pituitary adenoma	Gonadotroph tumor (SF1-lineage PitNET)	NF	3	2	0
3	Pituitary adenoma	Gonadotroph adenoma (SF1-lineage PitNET)	NF	1	1	0
4	Pituitary adenoma	Gonadotroph adenoma (SF1-lineage PitNET)	NF	2	1	0
5	Pituitary adenoma	Gonadotroph adenoma (SF1-lineage PitNET)	NF - Hypogonadism	0	2	0
6	Adenohypophysial tissue - cannot identify adenoma	Neurohypohyseal tissue	Cushing's disease	0	3	0
7	Pituitary adenoma	Gonadotroph adenoma (SF1-lineage PitNET)	NF	6	0	0
8	Pituitary adenoma	Densely granulated somatotroph tumor (PIT1-lineage PitNET)	Acromegaly	4	1	0
9	Pituitary adenoma	Sparsely granulated corticotroph tumor (TPIT-lineage PitNET)	Cushing's disease	1	2	0
10	Hypophyseal tissue	Neurohypophyseal + adenohypophysial tissue	Cushing's disease	0	4	0
11	Suspect pituitary adenoma	Gonadotroph adenoma (SF1-lineage PitNET)	NF	7	0	0
12	Pituitary adenoma	Gonadotroph adenoma (SF1-lineage PitNET)	NF	6	3	0
13	Pituitary adenoma	Gonadotroph adenoma (SF1-lineage PitNET)	Hypogonadism	3	1	1
14	Pituitary adenoma	Gonadotroph adenoma (SF1-lineage PitNET)	NF	2	0	0
15	Consistent with pituitary adenoma	Gonadotroph adenoma (SF1-lineage PitNET)	NF	5	0	0
16	Consistent with pituitary adenoma	Gonadotroph adenoma (SF1-lineage PitNET)	NF	3	0	0
17	Pituitary adenoma	Mammosomatotroph tumor (GH + PRL labeling) PIT1-lineage PitNET	Acromegaly	2	1	0
18	Pituitary adenoma	immature PIT1-lineage pituitary neuroendocrine tumor/adenoma (plurihormonal PIT1-lineage neoplasm)	TSH-secreting	3	0	0
19	No intraoperative specimen sent - recurrent tumor	Corticotroph tumor (TPIT-lineage PitNET)	Silent corticotroph, high serum IGF1	7	3	0
20	Pituitary adenoma	Gonadotroph adenoma (SF1-lineage PitNET)	NF	9	0	1
21	Pituitary adenoma	Densely granulated somatotroph tumor (PIT1-lineage PitNET)	Acromegaly	3	0	0
22	Pituitary adenoma	Corticotroph tumor (TPIT-lineage PitNET)/pituitary carcinoma	Cushing's disease	3	0	0
23	Adenohypophysial-type cells present, but cannot diagnose adenoma	Mammosomatotroph tumor (GH + PRL labeling) PIT1-lineage PitNET	Acromegaly	4	0	0
24	Consistent with pituitary adenoma	Gonadotroph adenoma (SF1-lineage PitNET)	NF	4	0	2
25	Pituitary adenoma	Mammosomatotroph tumor (GH + PRL labeling) PIT1-lineage PitNET	Acromegaly	2	0	0
26	Pituitary adenoma	Gonadotroph adenoma (SF1-lineage PitNET)	NF	3	0	0
27	Consistent with pituitary adenoma	Gonadotroph adenoma (SF1-lineage PitNET)	NF	5	0	0
28	Predominately fibrous tissue; small focus suspicious for pituitary adenoma	Gonadotroph adenoma (SF1-lineage PitNET)	NF	8	0	1
29	Pituitary adenoma	Gonadotroph adenoma (SF1-lineage PitNET)	NF	10	0	0
30	Pituitary adenoma	Gonadotroph adenoma (SF1-lineage PitNET)	NF	6	0	0
31	Pituitary adenoma	Mixed somatotroph and lactotroph tumor PIT1-lineage PitNET	NF	5	0	0
32	Pituitary adenoma	Corticotroph tumor (TPIT-lineage PitNET)	NF	6	0	0
33	Pituitary adenoma	Corticotroph tumor (TPIT-lineage PitNET)	Cushing's disease	6	4	0
34	Pituitary adenoma	Gonadotroph adenoma (SF1-lineage PitNET)	NF	0	2	0
35	Pituitary adenoma	PIT1-lineage PitNET	NF	7	0	0
36	Adenohypophysis and spindle/epithelioid cell component of uncertain nature	Adenohypophyseal tissue with hemorrhage, necrosis, and reactive fibroblastic proliferation -	NF	0	2	2
		Compatible with pituitary apoplexy
37	Consistent with pituitary adenoma	Plurihormonal PitNET tumor (SF1 and PIT1 strongly and diffusely positive)	Acromegaly	9	0	0
38	Adenohypophyseal tissue- cannot unequivocally diagnose adenoma	Adenohypophyseal tissue with fibrosis and partially crushed cells -	Acromegaly	0	3	0
		Compatible with residual pituitary neuroendocrine tumor (PitNET)
39	Adenohypohyseal tissue	No evidence of tumor on final pathology -	Cushing's disease	0	4	0
		Clinical remission + cortisol withdrawal symptoms
40	Consistent with pituitary adenoma	Corticotroph tumor (TPIT-lineage PitNET)	Cushing's disease	4	0	2
