# Supplementary material for: Development and prospective validation of an artificial intelligence-based smartphone app for rapid intraoperative pituitary adenoma identification
Source: Commun Med (Lond). 2024 Mar 13;4:45. doi: 10.1038/s43856-024-00469-z (PMC10937994; doi:10.1038/s43856-024-00469-z)
Supplement: Supplementary file 3 — Supplementary Data 2 [file 43856_2024_469_MOESM3_ESM.xlsx]

## Sheet: External eval
Patient	Specimen	diagnosis (correct=1, incorrect=0)	certainty score	Ground truth (adenoma=1, normal=0)	App Diagnosis
1	1	1	90	1	1
1	2	1	85.4	1	1
1	3	1	73.8	1	1
1	4	0	76.1	1	0
1	5	1	98.7	1	1
2	6	1	91.1	1	1
2	7	1	94.9	1	1
2	8	1	87.4	1	1
2	9	1	79.5	1	1
3	10	1	89.8	1	1
3	11	1	99.6	1	1
3	12	1	99.9	1	1
3	13	1	92.3	1	1
3	14	1	99.9	1	1
4	15	1	74.2	1	1
4	16	1	72.5	1	1
4	17	1	92.4	1	1
4	18	1	89	1	1
4	19	1	99.1	1	1
5	20	1	93.1	1	1
5	21	1	98.9	1	1
5	22	1	96.8	1	1
5	23	1	96.9	1	1
5	24	0	75.1	1	0
6	25	1	99.6	1	1
6	26	1	97.2	1	1
6	27	1	94.3	1	1
6	28	1	96.7	1	1
6	29	1	95.5	1	1
6	30	1	95.3	1	1
7	31	1	97.7	1	1
7	32	1	99.9	1	1
7	33	1	94.4	1	1
7	34	0	78.5	1	0
7	35	1	95	1	1
7	36	1	99.9	1	1
8	37	1	97	1	1
8	38	1	86.3	1	1
8	39	1	85.5	1	1
8	40	1	99.3	1	1
9	41	1	99.3	1	1
9	42	1	77.6	1	1
9	43	1	85.7	1	1
9	44	1	95.7	1	1
9	45	1	93.6	1	1
10	46	1	75.4	1	1
10	47	1	99.5	1	1
10	48	1	99.6	1	1
10	49	1	99.9	1	1
10	50	1	98.8	1	1
11	51	1	91.6	1	1
11	52	1	90.2	1	1
11	53	1	92.1	1	1
11	54	1	89.6	1	1
11	55	0	81	1	0
11	56	1	98.7	1	1
12	57	1	99.4	1	1
12	58	1	95.3	1	1
12	59	0	87.9	1	0
12	60	1	94.1	1	1
12	61	1	100	1	1
13	62	1	90.2	1	1
13	63	1	80.3	1	1
13	64	1	99.9	1	1
13	65	1	98.9	1	1
13	66	1	99.7	1	1
14	67	1	96.1	1	1
14	68	1	98	1	1
14	69	1	98.3	1	1
14	70	1	90.9	1	1
14	71	1	99.9	1	1
15	72	1	77.2	1	1
15	73	1	98.6	1	1
15	74	1	99.4	1	1
15	75	1	99.8	1	1
15	76	1	88.1	1	1
16	77	1	98	1	1
16	78	1	95.9	1	1
16	79	1	84	1	1
16	80	1	80.4	1	1
16	81	0	74.9	1	0
17	82	1	98.5	1	1
17	83	1	95.2	1	1
17	84	1	92.7	1	1
17	85	0	89.7	1	0
18	86	1	80.4	1	1
18	87	1	80	1	1
18	88	1	97.8	1	1
19	89	1	97.9	1	1
19	90	1	83.3	1	1
19	91	1	96.8	1	1
19	92	1	99.1	1	1
19	93	1	85.2	1	1
20	94	1	99.5	1	1
20	95	1	96.2	1	1
20	96	1	84.2	1	1
20	97	1	95.8	1	1
21	98	1	93.5	1	1
21	99	1	85.9	1	1
21	100	1	99.8	1	1
21	101	1	99.7	1	1
21	102	0	91.1	1	0
22	103	1	99.9	1	1
22	104	1	99.6	1	1
22	105	1	94.5	1	1
22	106	0	84.2	1	0
22	107	1	98.7	1	1
23	108	1	88.2	1	1
23	109	0	85.7	1	0
23	110	1	99	1	1
23	111	1	83.8	1	1
23	112	1	98.5	1	1
24	113	1	97.8	1	1
24	114	1	99.7	1	1
24	115	1	93.9	1	1
24	116	1	78.1	1	1
24	117	1	99.7	1	1
25	118	1	94.2	1	1
25	119	1	99.4	1	1
25	120	1	99	1	1
25	121	1	96	1	1
25	122	1	87.4	1	1
26	123	1	100	1	1
26	124	1	99.9	1	1
26	125	1	72.4	1	1
26	126	1	98.4	1	1
27	127	1	99.9	1	1
27	128	1	94.7	1	1
27	129	1	99.2	1	1
27	130	1	99	1	1
27	131	1	92.9	1	1
28	132	1	99	1	1
28	133	1	98.7	1	1
28	134	0	83.1	1	0
28	135	1	100	1	1
28	136	1	83.3	1	1
29	137	1	78.6	1	1
29	138	1	99.2	1	1
29	139	1	99	1	1
29	140	1	99.4	1	1
30	141	1	75.4	1	1
30	142	1	99.8	1	1
30	143	1	91.4	1	1
30	144	1	89.3	1	1
30	145	1	88.7	1	1
31	146	1	82	1	1
31	147	1	90.6	1	1
31	148	1	97.6	1	1
31	149	1	93.7	1	1
31	150	1	73.4	1	1
32	151	1	86	1	1
33	152	1	99.8	1	1
33	153	1	93.9	1	1
33	154	1	100	1	1
33	155	1	99.9	1	1
33	156	1	98.8	1	1
34	157	1	88.6	1	1
34	158	1	99	1	1
34	159	1	99.8	1	1
34	160	1	82	1	1
34	161	1	99.9	1	1
35	162	1	99.6	1	1
35	163	1	87	1	1
35	164	1	83.2	1	1
35	165	1	100	1	1
35	166	1	97.5	1	1
35	167	1	72.8	1	1
35	168	1	85.8	1	1
36	169	1	92.3	1	1
36	170	1	92.3	1	1
36	171	1	98.9	1	1
36	172	1	99.9	1	1
36	173	1	91.2	1	1
37	174	1	99.6	1	1
37	175	1	88.1	1	1
37	176	1	76.8	1	1
37	177	1	99.4	1	1
37	178	1	83.4	1	1
38	179	1	96.3	1	1
38	180	1	98	1	1
38	181	1	95.2	1	1
38	182	1	78.3	1	1
38	183	1	98.5	1	1
39	184	1	86.6	1	1
39	185	1	99	1	1
39	186	1	99.5	1	1
40	187	1	86.3	1	1
40	188	0	87.1	1	0
40	189	1	96.4	1	1
40	190	1	98.2	1	1
40	191	1	99.8	1	1

## Sheet: Model eval
case number	Ground Truth (0=normal, 1=adenoma)	Model Diagnosis (0=normal, 1=adenoma)	Certainty score	Correct Dg=0, False =1
1	1	1	99	0
1	1	1	85	0
1	1	1	99	0
1	1	1	98	0
1	0	1	53	1
1	0	0	100	0
2	1	1	94	0
2	1	1	100	0
2	1	1	95	0
2	0	0	87	0
2	0	0	97	0
3	0	0	96	0
3	1	1	100	0
4	1	1	78	0
4	1	1	97	0
4	0	0	92	0
5	0	0	99	0
5	0	1	96	1
6	0	1	86	1
6	0	0	98	0
6	0	0	60	0
7	1	1	82	0
7	1	1	100	0
7	1	1	91	0
7	1	1	100	0
7	1	1	78	0
7	1	1	96	0
8	1	1	99	0
8	1	1	96	0
8	1	1	96	0
8	1	1	100	0
8	0	0	92	0
9	1	1	91	0
9	0	0	100	0
9	0	0	98	0
10	0	0	74	0
10	0	0	82	0
10	0	0	100	0
10	0	0	92	0
11	1	1	88	0
11	1	1	98	0
11	1	1	96	0
11	1	1	100	0
11	1	1	99	0
11	1	1	95	0
11	1	1	100	0
12	1	1	87	0
12	1	1	96	0
12	1	1	97	0
12	1	1	88	0
12	1	1	97	0
12	1	1	95	0
12	0	0	99	0
12	0	0	100	0
12	0	0	69	0
13	1	1	82	0
13	1	1	50	0
13	1	1	100	0
13	0	0	97	0
14	1	1	100	0
14	1	1	97	0
15	1	0	80	1
15	1	0	84	1
15	1	1	98	0
15	1	1	63	0
15	1	0	64	1
16	1	1	100	0
16	1	1	98	0
16	1	0	54	1
17	0	0	97	0
17	1	1	99	0
17	1	1	99	0
18	1	1	62	0
18	1	1	100	0
18	1	1	99	0
19	1	1	100	0
19	1	1	100	0
19	1	1	98	0
19	1	1	100	0
19	1	1	91	0
19	1	1	89	0
19	1	1	97	0
19	0	0	100	0
19	0	0	94	0
19	0	0	97	0
20	1	1	100	0
20	1	1	100	0
20	1	1	100	0
20	1	1	99	0
20	1	1	97	0
20	1	1	99	0
20	1	1	77	0
20	1	1	97	0
20	1	1	94	0
21	1	1	99	0
21	1	1	98	0
21	1	1	56	0
22	1	1	100	0
22	1	1	99	0
22	1	1	97	0
23	1	1	96	0
23	1	1	100	0
23	1	1	84	0
23	1	1	89	0
24	1	1	93	0
24	1	1	99	0
24	1	1	99	0
24	1	1	57	0
25	1	1	97	0
25	1	0	83	1
26	1	1	99	0
26	1	1	95	0
26	1	1	97	0
27	1	1	98	0
27	1	1	100	0
27	1	1	99	0
27	1	1	98	0
27	1	1	94	0
28	1	1	92	0
28	1	1	100	0
28	1	1	99	0
28	1	1	100	0
28	1	1	90	0
28	1	1	75	0
28	1	1	98	0
28	1	1	98	0
29	1	1	99	0
29	1	1	94	0
29	1	1	100	0
29	1	1	79	0
29	1	1	99	0
29	1	1	99	0
29	1	1	100	0
29	1	1	100	0
29	1	1	97	0
29	1	0	55	1
30	1	1	100	0
30	1	1	64	0
30	1	1	100	0
30	1	1	91	0
30	1	1	99	0
30	1	1	65	0
31	1	1	96	0
31	1	1	69	0
31	1	1	100	0
31	1	1	97	0
31	1	1	95	0
32	1	1	98	0
32	1	1	98	0
32	1	1	97	0
32	1	1	67	0
32	1	0	100	1
32	1	0	87	1
33	1	1	99	0
33	1	0	64	1
33	1	1	91	0
33	1	1	96	0
33	1	1	93	0
33	1	1	99	0
33	0	0	90	0
33	0	0	82	0
33	0	0	100	0
33	0	0	99	0
34	0	0	99	0
34	0	0	62	0
35	1	1	94	0
35	1	1	95	0
35	1	1	93	0
35	1	1	99	0
35	1	1	100	0
35	1	1	100	0
35	1	1	99	0
36	0	0	99	0
36	0	0	100	0
37	1	1	100	0
37	1	1	61	0
37	1	1	100	0
37	1	1	99	0
37	1	1	99	0
37	1	0	63	1
37	1	1	96	0
37	1	1	97	0
37	1	1	93	0
38	0	0	100	0
38	0	0	81	0
38	0	0	100	0
39	0	0	98	0
39	0	1	100	1
39	0	1	98	1
39	0	0	100	0
40	1	1	74	0
40	1	1	82	0
40	1	1	100	0
40	1	1	99	0
